# Supplementary material for: Neoadjuvant Treatment Versus Upfront Surgery for Resectable Pancreatic Ductal Adenocarcinoma—A Systematic Review and Meta-Analysis of Randomized Controlled Trials
Source: Medicina (Kaunas). 2026 May 28;62(6):1049. doi: 10.3390/medicina62061049 (PMC13304359; doi:10.3390/medicina62061049)
Supplement: Supplementary file 1 [file medicina-62-01049-s001.zip]

Archive with 2 entries (2 files):
- medicina-4282921-supplementary.pdf
- PRISMA 2020 Checklist.pdf
